# Supplementary material for: Serological Response to Three, Four and Five Doses of SARS-CoV-2 Vaccine in Kidney Transplant Recipients
Source: J Clin Med. 2022 May 4;11(9):2565. doi: 10.3390/jcm11092565 (PMC9105533; doi:10.3390/jcm11092565)
Supplement: Supplementary file 1 [file jcm-11-02565-s001.zip]

Archive with 1 entries (1 files):
- jcm-1697711-supplementary.pdf
